# Supplementary material for: Testing and assessment in psychology. A survey on Italian psychologists at the time of COVID-19 pandemic
Source: Front Psychol. 2024 Apr 19;15:1345995. doi: 10.3389/fpsyg.2024.1345995 (PMC11066152; doi:10.3389/fpsyg.2024.1345995)
Supplement: Supplementary file 1 [file Table_1.XLSX]

## Sheet: Foglio1
Item code	Item descriptions	Response scale/options
V1	Subject sequence number	numerical
V2	Gender	1 = male; 2 = female?
V3	Age	number of years
V4	Italian Region in which you work	text
V5	Italian Region in which you work (recoded into 4 macro-groups)	1 = northeast, 2 = northwest, 2 = center, 4 = south and islands
V6	Qualification: Postgraduate Master's degree	0 = no, 1 = yes
V7	Qualification: Postgraduate specialisation	0 = no, 1 = yes
V8	Qualification: Research Doctorate	0 = no, 1 = yes
V9	As a psychologist, you work mainly as:	1 = employee in the public sector, 2 = employee in a private sector, 3 = self-employed, 4 = non-standard/atypical employment, 5 = other
V10	In which area of psychology do you mainly work:	1 = clinical, 2 = neuropsychology, 3 = work, marketing, and organization, 4 = social and community, 5 = development and education, 6 = research, 7 = other
V11	How long have you been registered with the Order of Psychologists?	number of years
Q1_1	EQTAP 1. The training received in psychology bachelors degree courses is sufficient for the correct use of most tests	1 = completely disagree/very rarely to 5 = completely agree/very frequently
Q1_2	EQTAP 2. The training received in psychology masters degree courses is sufficient for the correct use of most tests	1 = completely disagree/very rarely to 5 = completely agree/very frequently
Q1_3	EQTAP 3. The European Federation of Psychologists Associations (EFPA) should establish a European system to accredit the certification of test users	1 = completely disagree/very rarely to 5 = completely agree/very frequently
Q1_4	EQTAP 4. Professionals are provided with sufficient information (independent reviews, research, documentation, etc	1 = completely disagree/very rarely to 5 = completely agree/very frequently
Q1_5	EQTAP 5. In my professional field computer-based testing is progressively replacing paper and pencil tests	1 = completely disagree/very rarely to 5 = completely agree/very frequently
Q1_6	EQTAP 6. My current knowledge with regard to tests is basically that which I learned on my psychology degree course	1 = completely disagree/very rarely to 5 = completely agree/very frequently
Q1_7	EQTAP 7. Test administration over the Internet has many advantages compared with paper-and-pencil administration	1 = completely disagree/very rarely to 5 = completely agree/very frequently
Q1_8	EQTAP 8. The use of psychological tests should be restricted to qualified psychologists	1 = completely disagree/very rarely to 5 = completely agree/very frequently
Q1_9	EQTAP 9. While non-psychologists may administer and score tests, interpretation and feedback should be restricted to psychologists	1 = completely disagree/very rarely to 5 = completely agree/very frequently
Q1_10	EQTAP 10. Computer-generated interpretive reports do not have any validity	1 = completely disagree/very rarely to 5 = completely agree/very frequently
Q1_11	EQTAP 11. The standards (e	1 = completely disagree/very rarely to 5 = completely agree/very frequently
Q1_12	EQTAP 12. Legislation is needed to control the more serious abuses of testing	1 = completely disagree/very rarely to 5 = completely agree/very frequently
Q1_13	EQTAP 13. Test administration over the Internet sets some test takers at a disadvantage	1 = completely disagree/very rarely to 5 = completely agree/very frequently
Q1_14	EQTAP 14. Anyone who can demonstrate their competence as a test user (whether a psychologist or not) should be allowed to use tests	1 = completely disagree/very rarely to 5 = completely agree/very frequently
Q1_15	EQTAP 15. If properly managed, the Internet can greatly improve the quality of test administration	1 = completely disagree/very rarely to 5 = completely agree/very frequently
Q1_16	EQTAP 16. Controls on tests and testing should be minimal, as controls discourage the development of new ideas and new procedures	1 = completely disagree/very rarely to 5 = completely agree/very frequently
Q1_17	EQTAP 17. The privacy of the test taker is not protected when testing by Internet	1 = completely disagree/very rarely to 5 = completely agree/very frequently
Q1_18	EQTAP 18. Publishers should be allowed to sell whatever tests they think fit	1 = completely disagree/very rarely to 5 = completely agree/very frequently
Q1_19	EQTAP 19. Our National Psychological Association should take a more active role in the regulation and improvement of test use	1 = completely disagree/very rarely to 5 = completely agree/very frequently
Q1_20	EQTAP 20. Testing over the Internet opens the way to fraud	1 = completely disagree/very rarely to 5 = completely agree/very frequently
Q1_21	EQTAP 21. I use tests regularly in the exercise of my profession	1 = completely disagree/very rarely to 5 = completely agree/very frequently
Q1_22	EQTAP 22. Tests constitute an excellent source of information if they are combined and complemented with other psychological data	1 = completely disagree/very rarely to 5 = completely agree/very frequently
Q1_23	EQTAP 23. Used correctly, tests are of great help to the psychologist	1 = completely disagree/very rarely to 5 = completely agree/very frequently
Q1_24	EQTAP 24. All things considered, in the last decade tests and testing practices have improved in my country	1 = completely disagree/very rarely to 5 = completely agree/very frequently
	Indicate the frequency with which you believe the following test-use problems occur within your professional speciality in your country (1: very rarely; 5: very frequently):
Q1_25_1	EQTAP 25_1. Making photocopies of copyrighted materials	1 = completely disagree/very rarely to 5 = completely agree/very frequently
Q1_25_2	EQTAP 25_2. Making evaluations using inappropriate tests	1 = completely disagree/very rarely to 5 = completely agree/very frequently
Q1_25_3	EQTAP 25_3. Not keeping up with the field	1 = completely disagree/very rarely to 5 = completely agree/very frequently
Q1_25_4	EQTAP 25_4. Failing to check one’s own interpretations with others	1 = completely disagree/very rarely to 5 = completely agree/very frequently
Q1_25_5	EQTAP 25_5. Not considering errors of measurement of a test score	1 = completely disagree/very rarely to 5 = completely agree/very frequently
Q1_25_6	EQTAP 25_6. Not restricting test administration to qualified personnel	1 = completely disagree/very rarely to 5 = completely agree/very frequently
Q1_25_7	EQTAP 25_7. Not taking into account conditions that cast doubt on reported validity for a local situation	1 = completely disagree/very rarely to 5 = completely agree/very frequently
Q1_25_8	EQTAP 25_8. Making interpretations which go beyond the limits of the test	1 = completely disagree/very rarely to 5 = completely agree/very frequently
Q2_1	"Evidence-based" professional practice promotes the use of tests as a source of information.	1 = completely disagree/very rarely to 5 = completely agree/very frequently
Q2_2	When making professional decisions I give a lot of weight to data obtained through tests.	1 = completely disagree/very rarely to 5 = completely agree/very frequently
Q2_3	Before using a test I check its psychometric properties.	1 = completely disagree/very rarely to 5 = completely agree/very frequently
Q2_4	There should be a binding minimum acceptability standard that defines the technical qualities of a test.	1 = completely disagree/very rarely to 5 = completely agree/very frequently
Q2_5	People who have been administered a test have the right to have the results explained to them.	1 = completely disagree/very rarely to 5 = completely agree/very frequently
Q2_6	The best ways to counteract the misuse of tests are training and better information to the general public.	1 = completely disagree/very rarely to 5 = completely agree/very frequently
Q2_7	Control over tests and how they are used should be low because it inhibits the development of new ideas and processes.	1 = completely disagree/very rarely to 5 = completely agree/very frequently
Q2_8	Psychologists should be allowed to use only tests for which they can demonstrate competence.	1 = completely disagree/very rarely to 5 = completely agree/very frequently
Q3	Do you use tests in your work/profession?	0 = no, 1 = yes
Q3_1	If you answered yes, what percentage of time do you spend on: Initial preparation / Setting	percentage
Q3_2	If you answered yes, what percentage of time do you dedicate to: Administration	percentage
Q3_3	If you answered yes, what percentage of time do you spend on: Coding	percentage
Q3_4	If you answered yes, what percentage of time do you spend on: Interpretation	percentage
Q3_5	If you answered yes, what percentage of time do you spend on: Discussion of the results (Feedback)	percentage
Q3_6	If you answered yes, what percentage of time do you dedicate to: Possible drafting of the report	percentage
Q4	If you offered/proposed tests, what percentage of clients refused the administration of tests?	percentage
Q1_26_1	EQTAP 26_1. Name the three tests you use most frequently in the exercise of your profession (if you never use tests, you can skip this question) - Test 1	text
Q1_26_2	EQTAP 26_2. Name the three tests you use most frequently in the exercise of your profession (if you never use tests, you can skip this question) - Test 2	text
Q1_26_3	EQTAP 26_3. Name the three tests you use most frequently in the exercise of your profession (if you never use tests, you can skip this question) - Test 3	text
Q5_1	The use of online tests, remotely, is completely similar to the use of in-person tests.	1 = completely disagree/very rarely to 5 = completely agree/very frequently
Q5_2	Using online tests remotely requires specific training for the psychologist.	1 = completely disagree/very rarely to 5 = completely agree/very frequently
Q5_3	Using online tests remotely requires specific preparation for the client.	1 = completely disagree/very rarely to 5 = completely agree/very frequently
Q5_4	For more fragile clients it is better not to proceed with the administration of tests online, remotely.	1 = completely disagree/very rarely to 5 = completely agree/very frequently
Q5_5	Test materials administered online, remotely, cannot be given to patients.	1 = completely disagree/very rarely to 5 = completely agree/very frequently
Q5_6	The psychologist must have specific training to use online tests.	1 = completely disagree/very rarely to 5 = completely agree/very frequently
Q5_7	The normative data of online tests are similar to those of in-person administration.	1 = completely disagree/very rarely to 5 = completely agree/very frequently
Q5_8	All tests can be used online, remotely.	1 = completely disagree/very rarely to 5 = completely agree/very frequently
Q5_9	Psychologists should limit themselves to using tests only in face-to-face consultations.	1 = completely disagree/very rarely to 5 = completely agree/very frequently
Q5_10	Tests that require the use of perceptually complex materials cannot be used online, remotely.	1 = completely disagree/very rarely to 5 = completely agree/very frequently
Q5_11	The current historical moment (Covid-19) can provide the opportunity to learn new digital processes such as online consultation or online testing.	1 = completely disagree/very rarely to 5 = completely agree/very frequently
Q5_12	For clients of developmental age it is better not to proceed with the administration of tests online, remotely.	1 = completely disagree/very rarely to 5 = completely agree/very frequently
Q5_13	It is not possible to guarantee the best possible administration of tests online, remotely.	1 = completely disagree/very rarely to 5 = completely agree/very frequently
Q5_14	For clients of developmental age, online tests can be administered if an appropriate setting is introduced.	1 = completely disagree/very rarely to 5 = completely agree/very frequently
Q5_15	The current historical moment (Covid-19) can help you improve your skills in applying online tests, remotely.	1 = completely disagree/very rarely to 5 = completely agree/very frequently
Q5_16	For more fragile clients, online tests can be administered if an adequate setting is created/introduced.	1 = completely disagree/very rarely to 5 = completely agree/very frequently
Q6	Had you already used online tests before Covid-19?	0 = no, 1 = yes
Q6_1	If you answered YES, in which situation have you used online tests? (Multiple answers are possible) - Customers with intrinsic motivation for the assessment.	0 = no, 1 = yes
Q6_2	If you answered YES, in which situation have you used online tests? (Multiple answers are possible) - Customers sent for expert/legal reasons.	0 = no, 1 = yes
Q6_3	If you answered YES, in which situation have you used online tests? (Multiple answers are possible) - Other reasons (e.g. health protection)	0 = no, 1 = yes
Q7_1	During the current historical moment (Covid-19) how often have you had contact with your customers - By telephone	1 = completely disagree/very rarely to 5 = completely agree/very frequently
Q7_2	During the current historical moment (Covid-19), how often have you had contact with your customers... - Via e-mail	1 = completely disagree/very rarely to 5 = completely agree/very frequently
Q7_3	During the current historical moment (Covid-19), how often have you had contact with your customers... - Via chat (without video)	1 = completely disagree/very rarely to 5 = completely agree/very frequently
Q7_4	During the current historical moment (Covid-19), how often have you had contact with your customers... - Via video conference (Skype, Zoom, etc.)	1 = completely disagree/very rarely to 5 = completely agree/very frequently
Q7_5	During the current historical moment (Covid-19), how often have you had contact with your customers... - In person	1 = completely disagree/very rarely to 5 = completely agree/very frequently
Q7_6	During the current historical moment (Covid-19), how often have you had contact with your customers... - More	1 = completely disagree/very rarely to 5 = completely agree/very frequently
Q8_1	During the current historical moment (Covid-19) how often have your customers contacted you... - By telephone	1 = completely disagree/very rarely to 5 = completely agree/very frequently
Q8_2	During the current historical moment (Covid-19) how often have your customers contacted you... - Via email	1 = completely disagree/very rarely to 5 = completely agree/very frequently
Q8_3	During the current historical moment (Covid-19) how often have your customers contacted you... - Via chat (without video)	1 = completely disagree/very rarely to 5 = completely agree/very frequently
Q8_4	During the current historical moment (Covid-19), how often have your customers contacted you... - Via video conference (Skype, Zoom, etc.)	1 = completely disagree/very rarely to 5 = completely agree/very frequently
Q8_5	During the current historical moment (Covid-19) how often have your customers contacted you... - In person	1 = completely disagree/very rarely to 5 = completely agree/very frequently
Q8_6	During the current historical moment (Covid-19) how often have your customers contacted you... - More	1 = completely disagree/very rarely to 5 = completely agree/very frequently
Q9_1	During the current historical moment (Covid-19), how often have you done the following things? - Conducted initial interviews and/or medical history assessment online.	1 = completely disagree/very rarely to 5 = completely agree/very frequently
Q9_2	During the current historical moment (Covid-19), how often have you done the following things? - I have given my clients online tests to take without any direct supervision from me.	1 = completely disagree/very rarely to 5 = completely agree/very frequently
Q9_3	During the current historical moment (Covid-19), how often have you done the following things? - I administered online tests under my online supervision.	1 = completely disagree/very rarely to 5 = completely agree/very frequently
Q10	During the current historical moment (Covid-19), if you proposed online tests during the corona virus crisis, what percentage of customers refused the administration of tests? - Please write below the percentage from 0 - 100%.	percentage
